# Supplementary material for: Psychoeducation Reduces Postoperative Analgesic Consumption and Mobilization Period After Spine Surgery: A Controlled Clinical Trial
Source: Brain Sci. 2026 Jan 31;16(2):179. doi: 10.3390/brainsci16020179 (PMC12939080; doi:10.3390/brainsci16020179)
Supplement: Supplementary file 1 [file brainsci-16-00179-s001.zip]

Archive with 1 entries (1 files):
- brainsci-4083239-supplementary.pdf
